# Supplementary material for: Iodine-Substituted Dithiocarbamic Flavanones—A Structure–Activity Relationship Study of Their Antioxidant Properties
Source: Molecules. 2025 May 22;30(11):2280. doi: 10.3390/molecules30112280 (PMC12155936; doi:10.3390/molecules30112280)
Supplement: Supplementary file 1 [file molecules-30-02280-s001.zip]

Archive with 1 entries (1 files):
- molecules-3606856-supplementary.pdf
